# Supplementary material for: Radiocarbon dating uncertainty and the reliability of the PEWMA method of time-series analysis for research on long-term human-environment interaction
Source: PLoS One. 2018 Jan 19;13(1):e0191055. doi: 10.1371/journal.pone.0191055 (PMC5774753; doi:10.1371/journal.pone.0191055)
Supplement: S1 File — R script for building age-depth models. (R) [file pone.0191055.s001.R]

paleots <- function(x,...) UseMethod("paleots")

paleots.default <- function(depth,value,c14depths,cal14,topdate,...){
    ###insert basic checks
    if(length(depth) != length(value)){
        stop("depth and value vector inputs must be of the same length")
    }
    if(min(c14depths)<min(depth) || max(c14depths)>max(depth)){
        stop("range(c14depth) must be within range(depth)")
    }
    if(any(diff(depth) <= 0)){
        stop("Invalid data. Non monotonic increasing depths!")
    }
    ###construct list of lists
    x <- list()
    x$core <- data.frame(depth=depth,value=value)
    x$topdate <- topdate
    x$c14depths <- c14depths
    if(class(cal14[[1]])=="character"){
        x$cal14 <- list()
        for(i in 1:length(c14depths)){
            x$cal14[[i]]<-read.csv(cal14[i],...)
        }
    }else{x$cal14 <- cal14}
    ###Quick check for possible age reversals
    ages <- lapply(x$cal14,function(x){weighted.mean(x[,1],x[,2])})
    if(any(diff(unlist(ages)) <= 0)){
        warning("Series may contain age reversals! Continuing to build paleots.")
    }
    ###
    class(x)<-"paleots"
    x
}

paleots.agedepth <- function(paleotsobj,method="expectation",bootiterations=NULL,ci=NULL){
    if(method != "expectation" && method != "mean" && method != "boot" && method != "gibbs"){
        stop("Unrecognized method. Must be one of expectation, mean, boot, or gibbs.")
    }
    ages <- c()
    if(method == "expectation"){
        ages <- lapply(paleotsobj$cal14,function(x){weighted.mean(x[,1],x[,2])})
        ages <- list(as.matrix(unlist(ages)))
        print(ages)
    } else if(method == "mean"){
        ages <- lapply(paleotsobj$cal14,function(x){mean(x[,1])})
        ages <- list(as.matrix(unlist(ages)))
    } else if(method == "boot"){
        ages_matrix <- c()
        for(n in 1:bootiterations){
            ages <- lapply(paleotsobj$cal14,function(x){
                if(!is.null(ci)){
                    x<-c14cal.ranges(x,ci=ci)
                }
                sample(x[,1],size=1,prob=x[,2],replace=T)})
            while(any(diff(c(paleotsobj$topdate,unlist(ages))) <= 0 )){
                ages <- lapply(paleotsobj$cal14,function(x){
                    if(!is.null(ci)){
                        x<-c14cal.ranges(x,ci=ci)
                    }
                    sample(x[,1],size=1,prob=x[,2],replace=T)})
            }
            ages_matrix <- cbind(ages_matrix,as.matrix(unlist(ages)))
        }
        ages <- lapply(seq_len(ncol(ages_matrix)),function(j)ages_matrix[,j])
    } else if(method=="gibbs"){
        n <- length(paleotsobj$cal14)
        ages_matrix <- matrix(NA,nrow=(n+2),ncol=bootiterations)
        ages_matrix[1,] <- paleotsobj$topdate
        ages_matrix[n+2,] <- Inf
        ages_incl_top <- list(paleotsobj$topdate)
        for(d in 2:(length(paleotsobj$cal14)+1)){
            minage <- min(paleotsobj$cal14[[d-1]][which(paleotsobj$cal14[[d-1]][,1] > max(unlist(ages_incl_top))),1])
            ages_incl_top[[d]] <- minage
        }
        ages <- ages_incl_top[2:length(ages_incl_top)]
        #ages <- lapply(paleotsobj$cal14,function(x){weighted.mean(x[,1],x[,2])})
        ages_matrix[2:(n+1),1] <- as.matrix(unlist(ages))
        for(lp in 2:bootiterations){
            permutedindex <- sample(1:n,n,replace=F)
            ages_matrix[,lp] <- ages_matrix[,lp-1]
            for(klp in 1:n){
                lowerbound <- max(c(ages_matrix[1:permutedindex[klp],lp]),na.rm=T)
                upperbound <- min(c(ages_matrix[(2+permutedindex[klp]):(n+2),lp]),na.rm=T)
                if(floor(diff(c(lowerbound,upperbound))) <= 1){
                    upperbound <- lowerbound+2
                }
                thedatepdf <- paleotsobj$cal14[[permutedindex[klp]]]
                thedatepdf_bounded <- thedatepdf[which(thedatepdf[,1] > lowerbound & thedatepdf[,1] < upperbound),]
                if(is.null(nrow(thedatepdf_bounded))){
                    ages_matrix[permutedindex[klp]+1,lp] <- thedatepdf_bounded[1]
                }else{
                    ages_matrix[permutedindex[klp]+1,lp] <- sample(thedatepdf_bounded[,1],size=1,prob=thedatepdf_bounded[,2],replace=T)
                }
            }
        }
        ages_matrix <- ages_matrix[1:n+1,2:ncol(ages_matrix)]
        ages <- lapply(seq_len(ncol(ages_matrix)),function(j)ages_matrix[,j])
    }
    ###now interpolate the age-depth model
    agedepthmodel <- lapply(ages,function(i){splinefun(x=c(paleotsobj$core[1,1],paleotsobj$c14depths),y=c(paleotsobj$topdate,i),method="hyman")})
    agepredictions <- lapply(as.list(c(1:length(agedepthmodel))),function(i){agedepthmodel[[i]](paleotsobj$core[,1])})
    return(do.call(cbind,agepredictions))
}
