# Supplementary material for: Radiocarbon dating uncertainty and the reliability of the PEWMA method of time-series analysis for research on long-term human-environment interaction
Source: PLoS One. 2018 Jan 19;13(1):e0191055. doi: 10.1371/journal.pone.0191055 (PMC5774753; doi:10.1371/journal.pone.0191055)
Supplement: S2 File — R script for calibrating radiocarbon dates. (R) [file pone.0191055.s002.R]

c14cal <- function(date,error,calcurve,resolution,normalize=T,ci=0.682){
    calpdf <- c14cal.chase(date,error,calcurve,resolution)
    if(normalize == T){
        calpdf<-cbind(calpdf,calpdf[,4]/sum(calpdf[,4]))
    }
    calpdf=cbind(caldate=calpdf[,1],density=calpdf[,5])
    if(!is.null(ci)){
        calpdf <- c14cal.ranges(calpdf,ci)
    }
    return(list(uncal=date,err=error,calpdf=calpdf))
}

c14cal.chase <- function(date,error,calcurve,resolution){
    startpos <- calcurve[which(mapply(nearest,round(calcurve$c14BP,0),MoreArgs=list(y=5))==nearest(round(date,0),5))[1],]
    c14prob <- c14likelihood(c(date,error,startpos[,2],startpos[,3]))
    startprob <- c14prob
    c14pdf <- cbind(startpos,c14prob)
    newdate <- startpos[,1]
    while(c14prob > 1.0e-20){
        newdate <- newdate + resolution
        proposal <- calcurve[which(calcurve$calBP==newdate),]
        c14prob <- c14likelihood(c(date,error,proposal[,2],proposal[,3]))
        temp <- cbind(proposal,c14prob)
        c14pdf <- rbind(c14pdf,temp)
    }
    c14prob <- startprob
    newdate <- startpos[,1]
    while(c14prob > 1.0e-20){
        newdate <- newdate - resolution
        proposal <- calcurve[which(calcurve$calBP==newdate),]
        c14prob <- c14likelihood(c(date,error,proposal[,2],proposal[,3]))
        temp <- cbind(proposal,c14prob)
        c14pdf <- rbind(c14pdf,temp)
    }
    return(c14pdf[order(c14pdf[,1]),])
}

c14cal.mcmc <- function(date,error,calcurve,iterations,jumpsize,jumpprob){
    #c14bp are uncalibrated radiocarbon years; calbp are calibrated radiocarbon years
    #First we guess a starting position for the MCMC. We try the mean c14bp and store the data from the calibration curve in startpos
    startpos <- calcurve[which(calcurve$calBP==date),]
    #Next, we set up the MCMC chain. col1=calbp, col2=c14 date, col3=c14 error, col4=posterior
    mcmc_chain <- array(dim=c(iterations+1,4))
    params <- c(date,error,startpos[,2],startpos[,3])
    mcmc_chain[1,] <- c(startpos[,1],startpos[,2],startpos[,3],c14likelihood(params))
    for(i in 1:iterations){
        jump <- mcmc_chain[i,1]+sample(c(-1,1),1)*rbinom(1,size=jumpsize,prob=jumpprob)
        proposal = calcurve[which(calcurve$calBP==jump),]
        while(nrow(proposal)==0){
            warning("MCMC attempt not in calibration curve")
            jump <- mcmc_chain[i,1]+sample(c(-1,1),1)*rbinom(1,size=jumpsize,prob=jumpprob)
            proposal = calcurve[which(calcurve$calBP==jump),]
        }
        proposal_like = c14likelihood(c(date,error,proposal[,2],proposal[,3]))
        accept = proposal_like/mcmc_chain[i,4]
        if(is.nan(accept)){
            accept = Inf
        }
        if(runif(1) <= accept){
            mcmc_chain[i+1,] <- c(proposal[,1],proposal[,2],proposal[,3],proposal_like)
        }else mcmc_chain[i+1,] <- mcmc_chain[i,]
    }
    return(mcmc_chain)
}

c14cal.ranges <- function(calpdf,ci){
    sorted <- calpdf[order(-calpdf[,2]),]
    within_range <- sorted[which(cumsum(sorted[,2]) <= ci),]
    resorted <- within_range[order(within_range[,1]),]
    return(resorted)
}


c14likelihood <- function(params){
    a = (params[1] - params[3])^2
    b = 2*(params[2]^2+params[4]^2)
    c = sqrt(params[2]^2+params[4]^2)
    d = exp(-(a/b))/c
    return(d)
}

nearest <- function(x,y){
    span <- c(0:y)
    if(x%%y < mean(span)){
        return(x - x%%y)
    }else {return(x + (y-x%%y))}
}

c14cal.plot <- function(x,hdr=T,ci=0.682,add=F,ystagger=NULL,...){
    if(add==F){
        par(family="serif",bg="white")
        plot(NA,xlab=NA,ylab=NA,main="Calibrated Radiocarbon Date(s)",frame.plot=F,panel.first=grid(col="lightgrey",lty=1),xaxt="n",yaxt="n",...)
        if(is.null(ystagger)){
            axis(2,tick=F)
            axis(1,tick=F)
            mtext("Probability Density",side=2,line=3)
        }else{axis(1,tick=F)}
        mtext("Calibrated Date",side=1,line=3)
    }
    if(!is.null(ystagger)){
        polygon(y=c(x[,2]+ystagger,rep(ystagger,nrow(x))),x=c(x[,1],rev(x[,1])),col="grey",border=NA)
    }else{
        polygon(y=c(x[,2],rep(0,nrow(x))),x=c(x[,1],rev(x[,1])),col="grey",border=NA)
    }
    if(hdr==T){
        if(!is.null(ystagger)){
            ci_region <- c14cal.ranges(x,ci)
            newregion <- data.frame(caldate=x[,1],density=rep(NA,nrow(x)))
            newregion <- newregion[which(newregion[,1] >= min(ci_region[,1]) & newregion[,1] <= max(ci_region[,1])),]
            newregion[match(ci_region[,1],newregion[,1]),2]<-ci_region[,2]
            newregion[which(is.na(newregion[,2])),2]<-0
            y_ <- c(newregion[,2]+ystagger,rep(ystagger,nrow(newregion)))
            x_ <- c(newregion[,1],rev(newregion[,1]))
            polygon(y=y_,x=x_,col=rgb(0.5,0.5,0.5),border=NA)
            #lines(x=ci_region[,1],y=ci_region[,2]+ystagger,type="h",col=rgb(0.5,0.5,0.5))
        }else{
            ci_region <- c14cal.ranges(x,ci)
            lines(ci_region,type="h",col=rgb(0.5,0.5,0.5))
        }
    }
}
