# Supplementary material for: Radiocarbon dating uncertainty and the reliability of the PEWMA method of time-series analysis for research on long-term human-environment interaction
Source: PLoS One. 2018 Jan 19;13(1):e0191055. doi: 10.1371/journal.pone.0191055 (PMC5774753; doi:10.1371/journal.pone.0191055)
Supplement: S3 File — R script containing low-level simulation functions. (R) [file pone.0191055.s003.R]

paleotsSim <- function(calcurve,numC14,c14error,snr=NA,serieslength,timerange){
    paleots_list <- list()
    #simulate the sediment record (depths and rate of accumulation)
    #agedepth_sim <- simSediment(serieslength,sediment_rate,timerange)
    timespan <- seq(timerange[1],timerange[2],1)
    #create a simple sin signal, possibly with noise
    if(is.na(snr)){
        signal_sim <- 0.01*c(1:length(timespan))
    }else{
        signal_sim <- (0.01*c(1:length(timespan)))+arima.sim(model=list(ar=c(0.7)),n=length(timespan),sd=1/snr)
    }
    #sample the signal using the age-depth model, simulating the deposition of a proxy in the sediment record
    agedepth_times <- seq(timerange[1],timerange[2],length(timespan)/serieslength)
    sampled_signal <- approx(x=seq(timerange[1],timerange[2],1),y=signal_sim,xout=agedepth_times)$y
    #simulate c14 and calC14 dates for the age-depth models---evenly-spaced
    date_spacing <- floor(serieslength/numC14)
    sample_sites <- seq(date_spacing,serieslength,date_spacing)
    c14depths <- c(1:serieslength)[sample_sites]
    calendar_dates <- floor(agedepth_times[sample_sites])
    c14_dates <- c()
    for(k in calendar_dates){
        c14_dates <- c(c14_dates,floor(calcurve[which(calcurve$calBP==k),"c14BP"]))
        }
    calibrated_dates <- list()
    for(k in 1:numC14){
        calibrated_dates[[k]] <- c14cal(c14_dates[k],c14error,calcurve,resolution=1,ci=NULL)$calpdf
    }
    return(paleots(c(1:serieslength),sampled_signal,c14depths,calibrated_dates,floor(agedepth_times[1])))
}
