# Supplementary material for: Radiocarbon dating uncertainty and the reliability of the PEWMA method of time-series analysis for research on long-term human-environment interaction
Source: PLoS One. 2018 Jan 19;13(1):e0191055. doi: 10.1371/journal.pone.0191055 (PMC5774753; doi:10.1371/journal.pone.0191055)
Supplement: S4 File — R script with top-level simulation function—called from S5 File. (R) [file pone.0191055.s004.R]

#simulate sedimentary record
#simulate PEWMA DGP using sim_signal from lst step
#get first PEWMA model and AICc with constant and with original sim_signal
#bootstrap c14 dates to create a set of age-depth models  (n=1000?)
#for eas age-depth model we have to approx() to sample the sampled "climate" process at evenly-spaced intervals
#create a list of series matching age-depth models to core
#cluster the list, perform PEWMA and collect AICcs---how many times was the AICc convincing?
#repeat

pewmaSim <- function(calcurve,numC14,c14error,snr,serieslength,timerange,pewma_d,pewma_mu,bootiterations,burnin){
    starttime <- Sys.time()
    simsediment <- paleotsSim(calcurve,numC14,c14error,snr,serieslength,timerange)
    niter = bootiterations+burnin
    simagedepth <- paleots.agedepth(simsediment,method="gibbs",niter+1)[,(burnin+1):niter]
    true_dates <- seq(timerange[1],timerange[2],length(seq(timerange[1],timerange[2],1))/serieslength)
    simulated_signal <- cbind(true_dates,simsediment$core[,2])
    sim_signal_samples <- c()
    for(j in 1:ncol(simagedepth)){
        sampled_signal <- approx(x=simagedepth[,j],y=simulated_signal[,2],xout=true_dates[1:200])$y
        sim_signal_samples <- cbind(sim_signal_samples,sampled_signal)
    }
    simulated_events <- pewmadgp(200,10,1,pewma_mu,x=matrix(simulated_signal[1:200,2]),d=c(pewma_d))
    event_series <- data.frame(truedates=true_dates[1:200],events=as.vector(simulated_events),truesignal=simulated_signal[1:200,2],sim_signal_samples)
    benchmark_aic <- try(Pewma(event_series[,2]~1)$aic)
    if(inherits(benchmark_aic,"try-error")){
        benchmark_aic <- NA
    }
    pewma_aics <- unlist(lapply(1:bootiterations,function(x)try(Pewma(event_series[,2]~event_series[,(3+x)])$aic)))
    if(inherits(pewma_aics,"try-error")){
        pewma_aics <- NA
    }
    pewma_power <- sum(pewma_aics < benchmark_aic)/bootiterations
    return(pewma_power)
}
