# Supplementary material for: Radiocarbon dating uncertainty and the reliability of the PEWMA method of time-series analysis for research on long-term human-environment interaction
Source: PLoS One. 2018 Jan 19;13(1):e0191055. doi: 10.1371/journal.pone.0191055 (PMC5774753; doi:10.1371/journal.pone.0191055)
Supplement: S5 File — R script for running the simulation in parallel. (R) [file pone.0191055.s005.R]

#find number of available cores
args <- commandArgs(trailingOnly = TRUE)
nprocs <- strtoi(args[1])-1
print(args)
print(nprocs)
library(MASS)
library(Rmpi)
library(snow)
library(rlecuyer)
load("/home/carleton/Projects/PEWMAc14/Data/PEWMAc14.RData")
#setting up a cluster using SNOW
#call cluster of nprocs
print(nprocs)
cl <- makeCluster(nprocs,type="MPI")
#ensure that RNG takes place from separate streams on each cpu
clusterSetupRNG(cl)
clusterExport(cl,objects())
clusterEvalQ(cl,library(pracma))
clusterEvalQ(cl,library(MASS))
starttime <- Sys.time()
simbatch <- "exp1"
simulation_args <- list(list(numC14=25,snr=100,pewma_d=0.75,pewma_mu=0.6))
for(j in simulation_args){
    myargs <- list(calcurve=intcal_13_interp,numC14=j$numC14,c14error=50,snr=j$snr,serieslength=400,timerange=c(12000,13000),pewma_d=j$pewma_d,pewma_mu=j$pewma_mu,bootiterations=2000,burnin=1000)
    sim_pewma_power <- clusterApplyLB(cl,1:1000,function(x,myargs){
        do.call(pewmaSim,myargs)
    },myargs)
    simfilename <- paste(paste("/home/carleton/Projects/PEWMAc14/Output/pewma_sims",j$numC14,j$snr,j$pewma_d,j$pewma_mu,simbatch,sep="_"),".RData",sep="")
    save(sim_pewma_power,file=simfilename)
}
stopCluster(cl)
mpi.exit()
endtime <- Sys.time()
print(c(starttime,endtime))
q("no")
